# Supplementary material for: Improving Survival in Cardiogenic Shock—A Propensity Score-Matched Analysis of the Impact of an Institutional Allocation Protocol to Short-Term Mechanical Circulatory Support
Source: Life (Basel). 2022 Nov 19;12(11):1931. doi: 10.3390/life12111931 (PMC9692664; doi:10.3390/life12111931)
Supplement: Supplementary file 1 [file life-12-01931-s001.zip]

Archive with 1 entries (1 files):
- life-1990335-supplementary.pdf
